# Supplementary material for: Endothelial cells protect Schistosoma mansoni from hydrogen peroxide-induced death
Source: PLoS Negl Trop Dis. 2026 Jan 20;20(1):e0013923. doi: 10.1371/journal.pntd.0013923 (PMC12829943; doi:10.1371/journal.pntd.0013923)
Supplement: S1 Table — Relative expression values of NRF2, SOD1, GPx, GSR, and CAT genes. Expression levels were normalized to the endogenous control gene HPRT. Relative expression (ddCt) values were calculated using the median of untreated controls as the calibrator sample. (XLSX) [file pntd.0013923.s001.xlsx]

## Sheet: S1_Table
S1 Table. Relative expression levels of antioxidant response genes in HUVECs. Relative expression values of NRF2, SOD1, GPx, GSR, and CAT genes. Expression levels were normalized to the endogenous control gene HPRT. Relative expression (ddCt) values were calculated using the median of untreated controls as the calibrator sample.
Relative Expression mRNA
NRF2			SOD1			GPX			GSR			CAT
1H	3H	6H	1H	3H	6H	1H	3H	6H	1H	3H	6H	1H	3H	6H
2.07943	0.80165	1.1357	0.941099	0.848917	0.887788	0.788383	1.06222	1.32338	1.13638	0.435695	2.70291	0.925116	0.901792	1.03797
2.26048	0.914184	0.71988	1.26068	0.872079	0.634468	0.558745	0.908774	1.04448	1.5971	0.519676	1.26803	1.07238	1.07017	1.01188
1.48864	0.850618	1.1742	1.3178	2.42684	2.41632	0.515118	1.97828	1.55218	1.59031	0.985616	0.941097	1.25442	1.27053	1.54674
0.91008	0.689968	0.922376	0.920096	0.65491	0.810494	0.956148	0.368697	0.879164	1.31368	0.82613	1.2707	0.856998	1.54142	1.77014
1.15188	0.563448	0.845621	0.455822	0.583169	0.862786	0.584562	0.332121	0.869317	0.766378	1.00796	1.12797	1.53787	1.55731	1.72945
1.08929	0.679791	1.17637	1.03235	0.651318	0.790135	1.13508	0.388152	0.696697	1.1814	0.804311	1.22011	1.01063	2.47064	1.75677
0.948755	2.29206	1.5105	1.08377	2.00639	1.01225	1.61495	0.55824	0.49497	2.07233	1.18837	0.750974	0.600027	0.868179	0.897735
0.937986	2.46379	3,387007*	0.532686	1.72124	1.48027	0.59806	0.486718	1.37811	0.974517	0.882959	1.40371	0.45159	0.737704	1.70024
0.941319	2.58304	1.62053	0.531299	1.80508	0.969421	0.81947	0.54848	0.664922	1.16936	0.956544	1.42945	0.546006	0.799923	1.19866
Abbreviations: NRF2, Nuclear Factor Erythroid 2-Related Factor 2 gene; SOD1, Superoxide Dismutase-1 gene; GPX, Glutathione Peroxidase gene; GSR, Glutathione Reductase gene; CAT, Catalase gene.
