# Supplementary material for: Endothelial cells protect Schistosoma mansoni from hydrogen peroxide-induced death
Source: PLoS Negl Trop Dis. 2026 Jan 20;20(1):e0013923. doi: 10.1371/journal.pntd.0013923 (PMC12829943; doi:10.1371/journal.pntd.0013923)
Supplement: S2 Table — (A) Number of adult worms after 24-hour exposure to increasing concentrations of hydrogen peroxide (H₂O₂). (B) Number of adult worms after 24-hour exposure to increasing concentrations of H₂O₂ in the presence of HUVECs. Worm viability was categorized into four scores: score 3 (intact tegument and active motility), score 2 (partial tegument damage and moderate motility), score 1 (darkened tegument and low motility), and score 0 (complete loss of motility and tegument integrity, indicating death). (XLSX) [file pntd.0013923.s002.xlsx]

## Sheet: S2_Table
S2 Table. Viability of adult Schistosoma mansoni worms after exposure to hydrogen peroxide. (A) Number of adult worms after 24-hour exposure to increasing concentrations of hydrogen peroxide (H₂O₂). (B) Number of adult worms after 24-hour exposure to increasing concentrations of hydrogen peroxide (H₂O₂) in the presence of HUVECs. Worm viability was categorized into four scores: score 3 (intact te…
Figure 3A	Sm + H2O2
	Worm Viability (Number of Worms)
	Score 0	Score 1	Score 2	Score 3
0μM	0	0	0	8
100uM	0	0	2	6
200uM	0	6	7	3
400uM	9	4	1	2
800uM	6	2	0	0
1600uM	8	0	0	0
Figure 3B	Sm + H2O2 + HUVEC
	Worm Viability (Number of Worms)
	Score 0	Score 1	Score 2	Score 3
0μM	0	1	12	17
100uM	0	0	2	16
200uM	0	1	8	15
400uM	1	2	9	12
800uM	0	1	11	6
1600uM	11	3	0	4
Abbreviations: Sm, Schistosoma manosni; HUVEC, Humanl Umbilical Vein Endothelial Cells
