# Supplementary material for: Endothelial cells protect Schistosoma mansoni from hydrogen peroxide-induced death
Source: PLoS Negl Trop Dis. 2026 Jan 20;20(1):e0013923. doi: 10.1371/journal.pntd.0013923 (PMC12829943; doi:10.1371/journal.pntd.0013923)
Supplement: S3 Table — Worm viability was assessed under three experimental conditions: (A) exposure to H₂O₂ alone (100–1600 µM), (B) exposure to H₂O₂ in the presence of HUVECs, and (C) exposure to H₂O₂ with catalase supplementation. (XLSX) [file pntd.0013923.s003.xlsx]

## Sheet: S3_Table
S3 Table. Number of Schistosoma mansoni adult worms with high or low viability after 24-hour exposure to increasing concentrations of hydrogen peroxide (H₂O₂). Worm viability was assessed under three experimental conditions: (A) exposure to H₂O₂ alone (100–1600 µM), (B) exposure to H₂O₂ in the presence of HUVECs, and (C) exposure to H₂O₂ with catalase supplementation.
	Sm + H2O2
	Worm Viability (number of worms)
	Low Viability (LVG)	High Viability (HVG)
100μM	0	8
200μM	0	16
400μM	9	7
800μM	6	2
1600μM	8	0
	Sm + H2O2 + HUVEC
	Worm Viability (number of worms)
	Low Viability (LVG)	High Viability (HVG)
100μM	0	18
200μM	0	24
400μM	1	23
800μM	0	18
1600μM	11	7
	Sm + H2O2 + CAT
	Worm Viability (number of worms)
	Low Viability (LVG)	High Viability (HVG)
100μM	1	7
200μM	1	7
400μM	6	14
800μM	0	8
1600μM	1	7
Abbreviations: Sm, Schistosoma manosni; HUVEC, Humanl Umbilical Vein Endothelial Cells; CAT, Catalase
