# Supplementary material for: Endothelial cells protect Schistosoma mansoni from hydrogen peroxide-induced death
Source: PLoS Negl Trop Dis. 2026 Jan 20;20(1):e0013923. doi: 10.1371/journal.pntd.0013923 (PMC12829943; doi:10.1371/journal.pntd.0013923)
Supplement: S4 Table — Worms were exposed to H₂O₂ alone, H₂O₂ with catalase, or H₂O₂ with catalase plus 50 μM DDS-NOH, and worms exposed to H₂O₂ in the presence of HUVECs and DDS-NOH. (XLSX) [file pntd.0013923.s004.xlsx]

## Sheet: S4_Table
S4 Table. Number of Schistosoma mansoni adult worms with high or low viability after exposure to different conditions. Worms were exposed to H₂O₂ alone, H₂O₂ with catalase, or H₂O₂ with catalase plus 50 μM DDS-NOH and worms exposed to H₂O₂ in the presence of HUVECs and DDS-NOH.
	Number of Worms
	Only Sm	Sm + H2O2	Sm + H2O2+ CAT	Sm + H2O2 + CAT + DDS-NOH	Sm + H2O2 + DDS-NOH + HUVEC
Low Viability (LVG)	0	13	6	9	0
High Viability (HVG)	18	3	14	3	6
Abbreviations: Sm, Schistosoma manosni; HUVEC, Humanl Umbilical Vein Endothelial Cells; CAT, Catalase; DDS-NOH, 4,4′-Diaminodiphenyl sulfone hidroxylamine
